# Supplementary material for: 3-(Pyridin-4-yl­thio)­pentane-2,4-dione
Source: Acta Crystallogr Sect E Struct Rep Online. 2011 Mar 31;67(Pt 4):o1023. doi: 10.1107/S1600536811011330 (PMC3100059; doi:10.1107/S1600536811011330)
Supplement: Supplementary file 2 [file e-67-o1023-Isup2.hkl]

# 
# h,k,l, Fc-squared, Fo-squared, sigma(Fo-squared) and status flag 
# 
data_I
_shelx_title ' I in P2(1)/c' 
_shelx_refln_list_code          4 
_shelx_F_calc_maximum      153.41 
_exptl_crystal_F_000       440.00 
_reflns_d_resolution_high  0.8404 
 
loop_ 
 _symmetry_equiv_pos_as_xyz 
 'x, y, z' 
 '-x, y+1/2, -z+1/2' 
 '-x, -y, -z' 
 'x, -y-1/2, z-1/2' 
 
_cell_length_a     8.3273 
_cell_length_b     9.5614 
_cell_length_c    13.0681 
_cell_angle_alpha  90.000 
_cell_angle_beta   92.698 
_cell_angle_gamma  90.000 
 
_shelx_F_squared_multiplier     1.000 
 
loop_ 
 _refln_index_h 
 _refln_index_k 
 _refln_index_l 
 _refln_F_squared_calc 
 _refln_F_squared_meas 
 _refln_F_squared_sigma 
 _refln_observed_status 
   2   0   0      992.84     1108.75     18.10 o 
   3   0   0     1654.08     1811.14     31.67 o 
   4   0   0      636.77      656.76     17.71 o 
   5   0   0      924.96     1000.16     17.72 o 
   6   0   0      308.44      320.68     11.34 o 
   7   0   0     1192.71     1235.51     33.38 o 
   8   0   0       13.17       11.29      3.84 o 
   9   0   0       51.20       57.45      5.88 o 
   1   1   0     2830.65     2730.87     61.09 o 
   2   1   0     1819.93     1829.43     24.06 o 
   3   1   0      995.74      966.07     13.45 o 
   4   1   0      112.28      117.85      2.88 o 
   5   1   0      174.64      155.73      2.85 o 
   6   1   0      338.61      352.36      6.78 o 
   7   1   0       27.12       26.18      2.77 o 
   8   1   0        0.12       -2.20      1.77 o 
   9   1   0        3.09        4.00      2.19 o 
   0   2   0     2748.32     2360.83     51.52 o 
   1   2   0      749.48      780.54     11.11 o 
   2   2   0      628.16      647.65     21.79 o 
   3   2   0      261.75      270.21      7.32 o 
   4   2   0     1079.84     1074.12     15.23 o 
   5   2   0       39.48       27.50      1.56 o 
   6   2   0       13.24       15.17      1.55 o 
   7   2   0        0.67       -1.41      1.27 o 
   8   2   0       47.16       42.35      3.42 o 
   9   2   0       21.79       32.00      3.66 o 
   1   3   0      856.82      846.25     11.29 o 
   2   3   0      228.59      256.23     10.23 o 
   3   3   0     1003.81     1054.34     33.49 o 
   4   3   0      271.17      286.18      8.85 o 
   5   3   0       16.30       14.66      1.33 o 
   6   3   0      406.77      402.95      7.45 o 
   7   3   0      219.74      225.18      5.37 o 
   8   3   0        0.39       -0.19      1.31 o 
   9   3   0        6.45       14.38      3.86 o 
   0   4   0      375.26      425.55      7.62 o 
   1   4   0      123.31      127.25      2.41 o 
   2   4   0      293.21      267.52      9.57 o 
   3   4   0      150.65      146.17      5.07 o 
   4   4   0      232.97      221.56      6.31 o 
   5   4   0      116.49      120.14      3.23 o 
   6   4   0       56.55       47.27      2.60 o 
   7   4   0        0.46       -1.19      1.10 o 
   8   4   0      111.96      111.43      4.73 o 
   9   4   0       63.51       66.91      6.86 o 
   1   5   0      274.70      313.09      4.41 o 
   2   5   0      606.67      672.80     16.56 o 
   3   5   0      391.33      387.85     11.70 o 
   4   5   0       58.80       47.25      1.72 o 
   5   5   0        4.56        2.80      1.44 o 
   6   5   0       41.56       44.80      2.35 o 
   7   5   0       63.13       57.10      2.77 o 
   8   5   0       35.45       30.72      3.02 o 
   0   6   0      609.74      698.14     12.39 o 
   1   6   0      197.31      228.06      3.58 o 
   2   6   0        0.10        0.14      0.76 o 
   3   6   0      107.55      110.00      3.10 o 
   4   6   0      113.65      109.22      3.21 o 
   5   6   0        7.84        3.25      1.47 o 
   6   6   0        0.39       -1.71      1.14 o 
   7   6   0        1.17       -0.60      1.36 o 
   8   6   0        1.31       -1.59      2.06 o 
   1   7   0       91.31       94.58      5.25 o 
   2   7   0       60.63       46.08      2.86 o 
   3   7   0       61.62       55.47      2.41 o 
   4   7   0      210.85      199.60      4.66 o 
   5   7   0      137.11      139.51      4.02 o 
   6   7   0       13.05       10.41      1.81 o 
   7   7   0       21.11       19.66      2.30 o 
   1   8   0       17.92       10.24      2.20 o 
   2   8   0      135.43      128.40      8.02 o 
   3   8   0        1.69        2.75      2.53 o 
   4   8   0        1.38        3.83      2.07 o 
   5   8   0       38.95       36.73      2.98 o 
   6   8   0        2.33        0.39      4.37 o 
   7   8   0       23.53       35.43      3.60 o 
   1   9   0       23.96       14.96      2.52 o 
   2   9   0        5.44        5.13      1.99 o 
   3   9   0        0.13       -1.19      1.67 o 
   4   9   0        0.55        1.89      1.94 o 
   5   9   0       18.53       17.84      2.51 o 
   6   9   0        8.49        6.15      2.36 o 
   0  10   0      318.70      307.71     12.06 o 
   1  10   0        0.00       -2.97      1.98 o 
   2  10   0        2.93       -2.85      1.96 o 
   3  10   0       22.21       18.37      2.86 o 
   4  10   0       20.16       19.13      2.85 o 
   1  11   0       16.76        8.31      3.00 o 
   2  11   0       11.15       12.94      2.88 o 
  -9   1   1        2.64        0.26      1.87 o 
  -8   1   1       22.73       20.22      2.86 o 
  -7   1   1        6.47        5.85      1.93 o 
  -6   1   1        0.02       -0.62      0.86 o 
  -5   1   1        0.13       -0.75      0.57 o 
  -4   1   1      144.15      155.73      3.13 o 
  -3   1   1      989.09     1083.36     16.61 o 
  -2   1   1       20.54       16.93      0.93 o 
  -1   1   1     2873.52     2929.55    110.51 o 
   0   1   1      682.93      651.16     18.71 o 
   1   1   1     2475.90     2364.85     30.84 o 
   2   1   1     8938.86     8694.01    135.26 o 
   3   1   1     2723.91     3106.46     55.04 o 
   4   1   1      466.09      517.92      8.24 o 
   5   1   1        0.28       -0.03      1.12 o 
   6   1   1       31.78       29.45      2.23 o 
   7   1   1       57.73       53.73      5.36 o 
   8   1   1       86.46       82.03      4.61 o 
   9   1   1       28.92       21.79      3.17 o 
  -9   2   1        0.26       -2.93      1.95 o 
  -8   2   1        1.16       -2.42      1.62 o 
  -7   2   1      182.50      197.22      4.89 o 
  -6   2   1      207.97      198.88      4.53 o 
  -5   2   1       97.00       89.72      2.61 o 
  -4   2   1      426.77      432.21      5.84 o 
  -3   2   1        7.52        8.30      0.74 o 
  -2   2   1     1743.54     1752.80     23.02 o 
  -1   2   1     1446.88     1438.11     18.66 o 
   0   2   1      449.63      464.67      8.69 o 
   1   2   1        8.57        6.71      0.60 o 
   2   2   1       22.87       25.67      0.99 o 
   3   2   1      200.31      190.97      7.40 o 
   4   2   1       32.77       43.00      1.71 o 
   5   2   1       67.18       74.64      2.47 o 
   6   2   1      134.94      109.68      3.35 o 
   7   2   1        0.86       -0.63      1.15 o 
   8   2   1        0.31       -2.32      1.54 o 
   9   2   1       20.49       26.49      4.57 o 
  -9   3   1       24.73       25.63      3.15 o 
  -8   3   1       26.72       20.52      2.77 o 
  -7   3   1        0.01       -0.77      1.10 o 
  -6   3   1      198.75      190.49      4.45 o 
  -5   3   1       11.14        6.89      1.02 o 
  -4   3   1      397.71      392.61      6.81 o 
  -3   3   1       26.90       43.40      1.71 o 
  -2   3   1        9.32        8.19      0.58 o 
  -1   3   1      399.69      391.43      7.47 o 
   0   3   1      413.53      430.65      7.30 o 
   1   3   1        9.77        9.72      1.25 o 
   2   3   1      148.13      153.31      5.74 o 
   3   3   1      743.48      788.78     28.32 o 
   4   3   1      121.55       99.56      2.79 o 
   5   3   1      107.49      105.18      3.00 o 
   6   3   1        1.45        0.85      1.01 o 
   7   3   1       40.66       34.39      2.45 o 
   8   3   1       66.14       56.55      2.93 o 
   9   3   1       40.33       40.31      3.46 o 
  -9   4   1        0.52       -0.65      2.19 o 
  -8   4   1        3.06        0.93      2.91 o 
  -7   4   1       82.59       72.22      2.91 o 
  -6   4   1       20.18       16.90      1.64 o 
  -5   4   1       33.53       26.53      1.65 o 
  -4   4   1        5.03        2.39      0.85 o 
  -3   4   1      546.22      573.33     17.71 o 
  -2   4   1       24.89       25.91      0.98 o 
  -1   4   1     1394.40     1490.30     19.75 o 
   0   4   1     1109.92     1195.35     16.02 o 
   1   4   1      740.20      854.28     19.28 o 
   2   4   1      968.39      960.69     22.69 o 
   3   4   1      154.35      151.90      7.18 o 
   4   4   1       89.44      115.43      4.39 o 
   5   4   1       48.79       45.08      2.05 o 
   6   4   1      249.55      231.29      5.21 o 
   7   4   1        1.41       -0.29      1.17 o 
   8   4   1        2.03       -0.32      1.44 o 
   9   4   1        7.13        8.53      2.06 o 
  -8   5   1       16.53       23.16      4.38 o 
  -7   5   1      111.23       99.85      4.15 o 
  -6   5   1        0.02       -1.79      1.19 o 
  -5   5   1      204.97      190.75      3.79 o 
  -4   5   1      260.67      274.16      5.73 o 
  -3   5   1       19.74       25.83      1.45 o 
  -2   5   1        4.11        4.01      0.67 o 
  -1   5   1      972.03     1000.04     18.75 o 
   0   5   1     2886.93     3095.92     41.85 o 
   1   5   1       93.20       77.93      1.78 o 
   2   5   1     1161.34     1178.60     16.98 o 
   3   5   1      659.08      626.85     16.29 o 
   4   5   1      135.96      118.48      2.74 o 
   5   5   1      145.06      124.43      3.43 o 
   6   5   1       27.39       24.94      2.03 o 
   7   5   1       76.53       74.50      3.17 o 
   8   5   1        6.37        9.10      1.87 o 
  -8   6   1       12.48       15.31      6.33 o 
  -7   6   1        6.39        1.90      1.54 o 
  -6   6   1       48.45       42.26      2.43 o 
  -5   6   1      184.99      182.97      6.00 o 
  -4   6   1       54.47       57.15      2.50 o 
  -3   6   1      799.02      806.99     12.10 o 
  -2   6   1      142.18      151.58      5.06 o 
  -1   6   1      103.54      129.70      3.00 o 
   0   6   1      184.45      221.88      4.22 o 
   1   6   1       32.94       28.35      2.17 o 
   2   6   1      255.24      221.67      3.73 o 
   3   6   1      958.08      993.14     12.54 o 
   4   6   1      166.65      149.84      3.51 o 
   5   6   1       28.87       26.07      2.12 o 
   6   6   1       73.64       65.45      3.08 o 
   7   6   1       12.89       12.14      2.19 o 
   8   6   1        1.94        1.32      1.81 o 
  -7   7   1        0.97        1.93      2.45 o 
  -6   7   1       33.23       38.48      3.67 o 
  -5   7   1       14.73       16.44      1.92 o 
  -4   7   1      648.31      702.27     11.22 o 
  -3   7   1       29.71       37.20      2.14 o 
  -2   7   1       90.78       83.56      4.02 o 
  -1   7   1      277.15      290.29      6.93 o 
   0   7   1      211.15      192.36      5.36 o 
   1   7   1       92.72       83.43      3.46 o 
   2   7   1       71.00       80.44      3.61 o 
   3   7   1      844.02      824.82     15.49 o 
   4   7   1       64.15       60.28      3.34 o 
   5   7   1        5.65        1.71      1.30 o 
   6   7   1        0.00       -2.37      1.58 o 
   7   7   1       31.27       36.85      3.43 o 
  -7   8   1      182.76      243.97     12.16 o 
  -6   8   1       71.23       83.36      4.21 o 
  -5   8   1        9.85       15.55      2.45 o 
  -4   8   1      159.11      155.20      5.29 o 
  -3   8   1       75.18       73.38      5.08 o 
  -2   8   1      255.15      264.91      7.05 o 
  -1   8   1      234.69      226.21      6.35 o 
   0   8   1      143.51      131.69      4.73 o 
   1   8   1      356.72      357.10      9.46 o 
   2   8   1      455.69      440.72      9.83 o 
   3   8   1       15.85       14.82      3.50 o 
   4   8   1        1.57        2.67      1.66 o 
   5   8   1       97.96       95.69      4.63 o 
   6   8   1      114.45      121.27      7.51 o 
  -6   9   1       24.67       32.05      3.38 o 
  -5   9   1       45.39       48.16      3.43 o 
  -4   9   1        6.45        8.49      2.15 o 
  -3   9   1       20.78       17.31      2.86 o 
  -2   9   1       10.99       11.63      2.41 o 
  -1   9   1       39.37       40.71      3.17 o 
   0   9   1       76.32       76.04      4.06 o 
   1   9   1       13.83       12.45      2.37 o 
   2   9   1       14.63       12.92      2.31 o 
   3   9   1        0.37        1.06      1.78 o 
   4   9   1      184.03      201.06      6.33 o 
   5   9   1       45.47       43.50      3.45 o 
  -4  10   1        0.88       -1.17      1.87 o 
  -3  10   1       72.38       73.23      4.16 o 
  -2  10   1       64.31       63.12      4.02 o 
  -1  10   1       18.03       20.94      3.06 o 
   0  10   1       10.21       11.88      2.66 o 
   1  10   1       53.49       49.31      3.72 o 
   2  10   1       40.21       44.83      5.17 o 
   3  10   1       46.43       44.92      3.60 o 
   4  10   1        1.95        1.32      2.10 o 
  -2  11   1        6.15       -0.68      2.53 o 
  -1  11   1       71.91       69.46      4.50 o 
   0  11   1       66.43       64.58      4.41 o 
   1  11   1       32.74       31.16      3.69 o 
   2  11   1       52.85       49.70      4.04 o 
  -9   0   2        0.07       -3.30      2.60 o 
  -8   0   2      358.76      360.79     13.68 o 
  -7   0   2        0.01       -0.14      2.23 o 
  -6   0   2      504.85      495.76     15.63 o 
  -5   0   2     1643.08     1718.79     43.01 o 
  -4   0   2        6.94        7.04      2.34 o 
  -3   0   2      304.38      314.35      6.16 o 
  -2   0   2      583.39      533.93     12.75 o 
  -1   0   2     9275.04     8581.36    138.31 o 
   0   0   2     4276.73     3882.19    122.27 o 
   1   0   2     2548.95     2333.61     91.26 o 
   2   0   2    23534.59    20713.67   1664.67 o 
   3   0   2     2376.29     2522.67     40.66 o 
   4   0   2        3.05       18.96      2.36 o 
   5   0   2        0.25        4.70      1.84 o 
   6   0   2      283.74      307.45     11.49 o 
   7   0   2      336.18      359.97     13.52 o 
   8   0   2       34.26       40.36      4.81 o 
   9   0   2        1.54        0.23      2.68 o 
  -9   1   2        1.53       -0.76      1.84 o 
  -8   1   2        2.87        0.61      1.89 o 
  -7   1   2      172.04      166.25      5.68 o 
  -6   1   2      118.52      121.42      3.28 o 
  -5   1   2      144.00      153.77      2.56 o 
  -4   1   2        1.27       -0.60      0.40 o 
  -3   1   2     1487.05     1495.62     26.72 o 
  -2   1   2      438.09      493.72      8.35 o 
  -1   1   2      704.61      784.36      8.27 o 
   0   1   2     1551.11     1470.61     19.37 o 
   1   1   2     1263.27     1251.82     16.99 o 
   2   1   2     2471.56     2483.30     34.17 o 
   3   1   2      299.39      235.63      6.37 o 
   4   1   2      214.69      241.35      4.72 o 
   5   1   2      904.16      925.36     14.07 o 
   6   1   2      522.97      524.34      9.33 o 
   7   1   2        0.34       -2.82      2.29 o 
   8   1   2        0.05       -1.97      1.65 o 
   9   1   2       48.33       52.28      5.70 o 
  -9   2   2       41.97       38.31      5.38 o 
  -8   2   2        0.53       -1.91      1.60 o 
  -7   2   2       20.61       21.63      1.58 o 
  -6   2   2       28.81       29.11      1.48 o 
  -5   2   2       16.98       15.53      1.81 o 
  -4   2   2     2180.38     2396.56     31.83 o 
  -3   2   2        0.24        1.34      0.94 o 
  -2   2   2      607.64      581.81     11.89 o 
  -1   2   2      896.71      931.35     12.29 o 
   0   2   2      799.21      773.88     17.64 o 
   1   2   2      593.39      542.01     15.08 o 
   2   2   2     2504.17     2447.23     33.52 o 
   3   2   2     1908.31     2055.44     28.81 o 
   4   2   2      424.05      389.15      6.76 o 
   5   2   2      432.34      455.37      9.26 o 
   6   2   2       45.49       46.62      2.32 o 
   7   2   2       69.50       65.85      2.98 o 
   8   2   2       78.72       72.71      3.29 o 
   9   2   2       24.90       27.77      3.55 o 
  -9   3   2        1.74        2.00      2.20 o 
  -8   3   2       15.78       16.15      2.55 o 
  -7   3   2      180.37      197.43      6.23 o 
  -6   3   2       23.45       21.28      1.66 o 
  -5   3   2       49.89       38.45      1.95 o 
  -4   3   2     1016.97     1050.66     14.81 o 
  -3   3   2      558.43      549.14      6.99 o 
  -2   3   2      272.19      228.64      3.71 o 
  -1   3   2      640.30      649.55      9.00 o 
   0   3   2     2309.87     2213.00     28.65 o 
   1   3   2      315.70      267.00      8.25 o 
   2   3   2      818.01      807.24     14.18 o 
   3   3   2        0.74       -0.75      0.51 o 
   4   3   2        4.40        5.65      0.94 o 
   5   3   2       26.77       25.97      1.70 o 
   6   3   2      203.40      198.35      4.78 o 
   7   3   2       13.05       11.32      1.74 o 
   8   3   2        6.08        4.54      1.63 o 
   9   3   2       57.60       69.62      3.58 o 
  -9   4   2       27.27       32.18      3.54 o 
  -8   4   2        3.13        0.31      1.77 o 
  -7   4   2       23.72       22.15      3.30 o 
  -6   4   2      124.50      117.73      3.34 o 
  -5   4   2       33.94       33.11      1.55 o 
  -4   4   2        5.18        4.11      0.72 o 
  -3   4   2       43.13       27.63      1.41 o 
  -2   4   2      219.50      192.10      6.71 o 
  -1   4   2      599.12      568.14      8.25 o 
   0   4   2      203.69      188.12      3.47 o 
   1   4   2      283.80      308.27      6.44 o 
   2   4   2      108.90      123.12      3.50 o 
   3   4   2      128.25      139.00      3.13 o 
   4   4   2      646.95      637.65      9.99 o 
   5   4   2       53.97       49.27      2.15 o 
   6   4   2       23.29       24.94      1.93 o 
   7   4   2       52.10       56.17      2.74 o 
   8   4   2      101.71      103.64      3.96 o 
   9   4   2       12.86       10.90      2.09 o 
  -8   5   2       64.73       69.20      5.97 o 
  -7   5   2       19.97       32.74      3.39 o 
  -6   5   2        8.94        7.82      1.75 o 
  -5   5   2        0.38       -1.48      0.98 o 
  -4   5   2      170.14      178.69      3.93 o 
  -3   5   2      106.68      117.72      3.41 o 
  -2   5   2      290.15      267.42      7.24 o 
  -1   5   2      299.71      379.54      6.11 o 
   0   5   2       66.13       99.49      2.95 o 
   1   5   2     1265.37     1298.99     15.39 o 
   2   5   2      237.63      242.94      7.96 o 
   3   5   2       94.90      101.61      2.39 o 
   4   5   2      183.56      190.49      4.21 o 
   5   5   2       56.90       55.57      2.39 o 
   6   5   2        1.64        1.51      1.22 o 
   7   5   2       98.27       81.58      3.29 o 
   8   5   2       20.23       19.55      2.30 o 
  -8   6   2        1.86        3.76      3.37 o 
  -7   6   2        0.07       -1.52      1.92 o 
  -6   6   2        7.89        4.20      1.46 o 
  -5   6   2       35.72       37.62      2.33 o 
  -4   6   2      220.04      226.76      4.84 o 
  -3   6   2       43.04       37.89      2.01 o 
  -2   6   2       51.76       58.20      2.12 o 
  -1   6   2       22.15       14.55      1.20 o 
   0   6   2      147.20      143.37      3.23 o 
   1   6   2        4.34        1.89      0.88 o 
   2   6   2      302.23      335.61      5.15 o 
   3   6   2      406.69      392.66      6.78 o 
   4   6   2        5.30        1.09      1.10 o 
   5   6   2        1.14       -1.06      0.99 o 
   6   6   2        0.91       -1.31      1.05 o 
   7   6   2       27.95       37.36      3.15 o 
   8   6   2        5.61        5.44      2.25 o 
  -7   7   2        6.84        4.80      2.32 o 
  -6   7   2       35.81       37.63      3.30 o 
  -5   7   2       40.40       41.91      2.46 o 
  -4   7   2      177.79      181.32      4.43 o 
  -3   7   2      148.27      163.07      4.66 o 
  -2   7   2       49.24       44.37      2.95 o 
  -1   7   2       26.27       23.32      1.95 o 
   0   7   2        7.48        4.17      1.08 o 
   1   7   2       19.77       15.62      2.04 o 
   2   7   2       10.76       14.09      2.19 o 
   3   7   2      207.20      200.35      5.76 o 
   4   7   2        5.40        4.58      1.75 o 
   5   7   2       71.58       72.42      3.66 o 
   6   7   2       30.09       27.46      2.97 o 
   7   7   2        9.82       10.91      1.98 o 
  -6   8   2        7.71        9.33      2.65 o 
  -5   8   2       92.64       93.02      3.48 o 
  -4   8   2       97.08       99.55      4.20 o 
  -3   8   2       40.94       40.90      3.01 o 
  -2   8   2        5.80        8.43      2.04 o 
  -1   8   2       57.90       50.54      5.42 o 
   0   8   2       23.96       17.97      2.49 o 
   1   8   2       24.26       18.27      2.46 o 
   2   8   2      163.75      150.25      5.18 o 
   3   8   2       99.24      102.59      4.17 o 
   4   8   2       39.98       31.05      2.73 o 
   5   8   2        7.91        2.60      1.84 o 
   6   8   2        2.01        0.91      1.82 o 
  -5   9   2       43.02       41.86      3.20 o 
  -4   9   2       43.57       46.91      4.42 o 
  -3   9   2       61.12       58.81      3.69 o 
  -2   9   2        3.23        3.31      3.58 o 
  -1   9   2        3.99        2.72      2.06 o 
   0   9   2        2.14       -0.08      2.93 o 
   1   9   2       20.14       16.12      2.39 o 
   2   9   2       10.40       10.61      2.16 o 
   3   9   2        6.10        2.19      1.73 o 
   4   9   2        0.03        0.48      1.71 o 
   5   9   2        0.86        2.39      2.63 o 
  -4  10   2       27.89       28.49      3.21 o 
  -3  10   2        5.18        1.67      2.24 o 
  -2  10   2        1.51       -2.86      2.08 o 
  -1  10   2       56.31       47.80      3.85 o 
   0  10   2       26.63       27.72      3.24 o 
   1  10   2       10.00        7.32      2.48 o 
   2  10   2       43.67       36.53      4.31 o 
   3  10   2       38.40       39.23      3.31 o 
   4  10   2       10.78       10.65      2.44 o 
  -2  11   2        4.10        0.87      2.62 o 
  -1  11   2        8.24       -1.43      2.66 o 
   0  11   2       10.65        4.11      2.71 o 
   1  11   2        9.10        7.69      2.86 o 
   2  11   2       55.24       61.55      4.26 o 
  -9   1   3        5.47        3.37      2.14 o 
  -8   1   3       83.87       67.26      3.90 o 
  -7   1   3       20.48       21.03      2.58 o 
  -6   1   3       50.23       50.96      2.21 o 
  -5   1   3       13.13       13.15      1.07 o 
  -4   1   3       82.01       71.77      1.53 o 
  -3   1   3      186.17      194.18      4.27 o 
  -2   1   3      987.55     1111.62     11.69 o 
  -1   1   3    13455.02    12322.33    327.64 o 
   0   1   3     1928.22     1837.66     21.00 o 
   1   1   3      563.98      581.30      9.10 o 
   2   1   3     1320.87     1354.52     20.65 o 
   3   1   3       24.36       25.50      1.32 o 
   4   1   3     2877.20     2987.49     40.02 o 
   5   1   3      815.47      905.47     13.94 o 
   6   1   3      390.78      404.60      7.81 o 
   7   1   3        6.91        5.37      1.88 o 
   8   1   3       15.96       14.74      2.69 o 
   9   1   3        5.63        1.86      2.30 o 
  -9   2   3        3.60        4.37      2.19 o 
  -8   2   3        0.01       -2.12      1.63 o 
  -7   2   3       52.29       46.22      2.32 o 
  -6   2   3       12.34        9.91      1.09 o 
  -5   2   3      674.14      739.43      8.59 o 
  -4   2   3       72.59       68.46      1.51 o 
  -3   2   3      268.41      292.65      3.97 o 
  -2   2   3      532.15      629.65     10.57 o 
  -1   2   3       23.92       16.73      1.27 o 
   0   2   3     1578.30     1570.51     18.11 o 
   1   2   3     1081.23      960.02     16.05 o 
   2   2   3      570.66      580.54     12.61 o 
   3   2   3      211.53      224.97      4.26 o 
   4   2   3       63.42       71.77      2.38 o 
   5   2   3       10.71       13.24      1.42 o 
   6   2   3       48.01       44.78      2.40 o 
   7   2   3        1.27        1.00      1.38 o 
   8   2   3        0.05       -1.86      1.28 o 
   9   2   3        4.87        3.28      2.53 o 
  -9   3   3        0.43       -0.04      1.93 o 
  -8   3   3        4.81        4.62      2.06 o 
  -7   3   3        7.63        6.87      1.55 o 
  -6   3   3       45.93       46.62      2.27 o 
  -5   3   3       26.46       22.85      1.28 o 
  -4   3   3       13.62       14.59      0.97 o 
  -3   3   3      102.98      104.98      2.76 o 
  -2   3   3        1.34        1.83      1.32 o 
  -1   3   3      412.64      411.35      7.51 o 
   0   3   3      146.16      158.02      5.44 o 
   1   3   3        1.49        0.81      0.45 o 
   2   3   3       62.07       52.35      1.98 o 
   3   3   3      628.95      627.19      8.17 o 
   4   3   3        4.71        4.05      1.23 o 
   5   3   3        0.00       -1.02      0.83 o 
   6   3   3       72.97       69.15      2.83 o 
   7   3   3       20.53       20.96      2.63 o 
   8   3   3       22.28       24.73      2.51 o 
   9   3   3        0.29        0.07      1.62 o 
  -9   4   3        3.87        0.24      2.72 o 
  -8   4   3       12.65       18.07      2.08 o 
  -7   4   3      102.99      102.45      4.36 o 
  -6   4   3        0.18       -1.47      1.04 o 
  -5   4   3       27.44       27.13      2.07 o 
  -4   4   3       85.24       81.94      1.99 o 
  -3   4   3      288.62      291.83      7.99 o 
  -2   4   3      689.96      765.66     21.67 o 
  -1   4   3       16.94       15.00      1.01 o 
   0   4   3      862.58      894.30     12.51 o 
   1   4   3       51.56       65.01      1.96 o 
   2   4   3      554.08      544.66     13.85 o 
   3   4   3      170.65      179.76      3.05 o 
   4   4   3      253.32      238.43      5.11 o 
   5   4   3      203.10      179.76      4.34 o 
   6   4   3       29.78       26.94      2.11 o 
   7   4   3       27.65       25.90      2.26 o 
   8   4   3        0.34       -0.35      1.48 o 
  -8   5   3       16.37       15.96      2.60 o 
  -7   5   3        0.59       -1.67      2.26 o 
  -6   5   3       81.31       84.20      4.62 o 
  -5   5   3      217.85      216.96      4.69 o 
  -4   5   3      240.42      228.52      4.57 o 
  -3   5   3        5.67        5.11      0.99 o 
  -2   5   3      211.57      229.89      4.32 o 
  -1   5   3      373.77      428.63      8.16 o 
   0   5   3      202.15      199.33      3.92 o 
   1   5   3       48.55       55.67      2.00 o 
   2   5   3      640.32      677.82     14.14 o 
   3   5   3      270.46      257.51      4.95 o 
   4   5   3        3.81        3.97      1.07 o 
   5   5   3        9.45        7.72      1.36 o 
   6   5   3       69.31       60.86      2.73 o 
   7   5   3       64.11       64.93      3.07 o 
   8   5   3       18.54       21.86      2.44 o 
  -8   6   3       11.88       13.55      4.05 o 
  -7   6   3       13.16       13.00      7.53 o 
  -6   6   3        6.48        4.16      2.11 o 
  -5   6   3      534.40      553.89      9.29 o 
  -4   6   3      339.48      357.28      6.53 o 
  -3   6   3      596.25      604.46     15.25 o 
  -2   6   3      552.07      581.79     10.47 o 
  -1   6   3       33.85       36.42      1.80 o 
   0   6   3       50.02       42.00      1.99 o 
   1   6   3      128.25      140.06      4.99 o 
   2   6   3     1433.58     1407.66     19.72 o 
   3   6   3       22.40       23.63      1.78 o 
   4   6   3       29.85       24.99      1.64 o 
   5   6   3      456.45      441.68      8.55 o 
   6   6   3       79.51       78.10      3.12 o 
   7   6   3        9.88        4.62      1.69 o 
   8   6   3       33.85       29.99      3.31 o 
  -7   7   3        9.98        9.79      2.65 o 
  -6   7   3       10.73       18.60      2.71 o 
  -5   7   3      117.93      122.28      3.67 o 
  -4   7   3      137.05      142.02      4.61 o 
  -3   7   3      161.75      173.58      4.25 o 
  -2   7   3      145.23      156.75      4.02 o 
  -1   7   3      204.85      228.11      4.82 o 
   0   7   3       99.44      102.65      3.01 o 
   1   7   3       26.10       20.87      2.39 o 
   2   7   3      235.75      237.59      5.09 o 
   3   7   3      456.62      452.04     12.10 o 
   4   7   3       11.31       14.42      2.11 o 
   5   7   3        8.72        5.11      1.92 o 
   6   7   3       11.38       14.98      4.71 o 
   7   7   3       56.29       59.27      8.11 o 
  -6   8   3       14.00       18.01      2.84 o 
  -5   8   3      236.15      263.88      5.96 o 
  -4   8   3       42.52       52.45      2.59 o 
  -3   8   3       21.46       20.08      1.92 o 
  -2   8   3       34.17       33.81      2.98 o 
  -1   8   3        4.18        2.17      1.84 o 
   0   8   3      103.36       98.33      4.15 o 
   1   8   3      438.25      438.56      9.81 o 
   2   8   3        0.53       -0.96      1.62 o 
   3   8   3        0.01        0.60      1.56 o 
   4   8   3      121.53      116.96      4.60 o 
   5   8   3       16.22       12.99      3.16 o 
   6   8   3       43.61       50.05      3.56 o 
  -5   9   3       17.13       30.62      4.96 o 
  -4   9   3        3.06        1.98      2.11 o 
  -3   9   3        9.51        5.27      3.17 o 
  -2   9   3       15.02       16.41      3.34 o 
  -1   9   3      300.79      280.95      7.64 o 
   0   9   3       23.31       24.13      2.76 o 
   1   9   3        3.34        0.63      1.74 o 
   2   9   3        4.46        4.44      1.91 o 
   3   9   3       92.32      100.55      4.48 o 
   4   9   3      207.63      201.34      6.49 o 
   5   9   3       22.84       27.05      3.04 o 
  -4  10   3       34.87       39.07      5.55 o 
  -3  10   3       51.99       49.81      3.98 o 
  -2  10   3       65.78       65.82      4.12 o 
  -1  10   3        2.42       -3.19      2.13 o 
   0  10   3       75.94       79.03      9.35 o 
   1  10   3       39.59       42.88      3.50 o 
   2  10   3       43.01       38.89      3.42 o 
   3  10   3        1.15       -1.13      2.13 o 
   4  10   3        2.34        3.60      2.12 o 
  -1  11   3       20.32       23.97      3.61 o 
   0  11   3       40.07       42.02      4.10 o 
   1  11   3        6.73        6.52      4.16 o 
  -9   0   4       12.96       12.51      3.78 o 
  -8   0   4      130.35      129.86      7.44 o 
  -7   0   4      115.95      124.39      6.70 o 
  -6   0   4      376.63      389.73      8.50 o 
  -5   0   4       13.85       10.65      1.46 o 
  -4   0   4       53.24       52.77      2.24 o 
  -3   0   4      739.05      771.17     13.76 o 
  -2   0   4       79.59       68.19      2.22 o 
  -1   0   4    10300.89    10277.88    243.82 o 
   0   0   4     2495.96     2573.75     39.19 o 
   1   0   4      491.39      449.95      6.69 o 
   2   0   4      806.20      713.73     12.68 o 
   3   0   4      307.02      276.72      6.17 o 
   4   0   4      804.09      786.87     14.86 o 
   5   0   4       58.22       69.21      4.81 o 
   7   0   4      138.65      141.30      7.90 o 
   8   0   4       94.00       88.56      6.67 o 
   9   0   4        2.43        0.07      3.01 o 
  -9   1   4        4.17        1.31      2.18 o 
  -8   1   4       47.44       47.18      3.46 o 
  -7   1   4      104.34      102.81      3.32 o 
  -6   1   4        0.49       -1.23      0.82 o 
  -5   1   4       17.13       16.27      1.17 o 
  -4   1   4      236.57      232.07      3.80 o 
  -3   1   4     2229.19     2317.57     23.91 o 
  -2   1   4     2596.89     2843.81     31.56 o 
  -1   1   4     1482.53     1473.65     15.34 o 
   0   1   4     1842.85     1829.39     18.90 o 
   1   1   4     1047.69      982.17     15.01 o 
   2   1   4      571.76      555.69      7.16 o 
   3   1   4        7.36        5.69      0.88 o 
   4   1   4      954.41      975.68     15.20 o 
   5   1   4      884.54      891.26     18.92 o 
   6   1   4        0.48        3.45      1.67 o 
   7   1   4       26.17       24.02      2.84 o 
   8   1   4       69.14       75.93      4.50 o 
   9   1   4       43.43       43.50      3.77 o 
  -9   2   4       39.48       39.84      3.60 o 
  -8   2   4        0.03        1.08      1.77 o 
  -7   2   4       26.63       24.46      2.56 o 
  -6   2   4        9.58        7.97      1.38 o 
  -5   2   4      617.48      618.53      7.40 o 
  -4   2   4      108.94      134.57      2.02 o 
  -3   2   4        1.25        0.68      0.38 o 
  -2   2   4     2031.07     2153.07     20.06 o 
  -1   2   4      768.93      710.32      7.64 o 
   0   2   4      433.51      434.48      6.89 o 
   1   2   4       57.74       42.35      1.44 o 
   2   2   4     1621.34     1538.28     30.08 o 
   3   2   4      652.47      619.56      8.06 o 
   4   2   4     1108.50     1071.10     25.18 o 
   5   2   4        0.17        0.39      0.94 o 
   6   2   4      226.66      233.35      5.53 o 
   7   2   4      453.05      460.57      9.12 o 
   8   2   4       52.87       55.30      3.07 o 
   9   2   4        3.89        4.22      2.44 o 
  -9   3   4       24.95       25.35      3.12 o 
  -8   3   4       39.67       38.70      3.24 o 
  -7   3   4       10.08       10.48      1.63 o 
  -6   3   4        8.50        3.55      1.65 o 
  -5   3   4        4.27        4.51      0.89 o 
  -4   3   4      731.99      792.47      8.91 o 
  -3   3   4      430.63      433.66      5.66 o 
  -2   3   4       85.14      111.17      1.96 o 
  -1   3   4        5.05        4.02      0.78 o 
   0   3   4       91.39       71.29      2.08 o 
   1   3   4      549.57      501.36     13.83 o 
   2   3   4      155.31      180.90      3.93 o 
   3   3   4      447.91      450.53     11.41 o 
   4   3   4       17.39       17.59      1.43 o 
   5   3   4      353.17      354.02      9.20 o 
   6   3   4      265.49      256.78      5.92 o 
   7   3   4        8.96        5.55      1.62 o 
   8   3   4       35.46       38.59      2.86 o 
   9   3   4       73.60       85.51      5.20 o 
  -9   4   4        5.96        4.40      3.01 o 
  -8   4   4        0.61        0.07      1.75 o 
  -7   4   4        8.03       11.30      2.14 o 
  -6   4   4       30.35       31.14      1.99 o 
  -5   4   4       14.75       13.71      1.38 o 
  -4   4   4        8.44        6.80      0.81 o 
  -3   4   4       26.43       25.33      1.14 o 
  -2   4   4       64.04       54.58      1.61 o 
  -1   4   4       99.36       93.62      2.31 o 
   0   4   4      127.62      141.61      3.13 o 
   1   4   4       79.80       75.79      1.77 o 
   2   4   4      265.38      254.02      3.93 o 
   3   4   4      417.57      418.50      5.90 o 
   4   4   4      252.52      244.91      6.90 o 
   5   4   4        2.44        3.57      1.19 o 
   6   4   4       93.45      102.89      3.50 o 
   7   4   4      102.27      107.81      3.85 o 
   8   4   4       11.45        8.32      1.95 o 
  -8   5   4        0.08       -1.02      1.86 o 
  -7   5   4       12.89       12.07      2.53 o 
  -6   5   4        0.00       -2.10      1.40 o 
  -5   5   4       32.71       37.12      2.63 o 
  -4   5   4      180.25      192.05      4.07 o 
  -3   5   4        1.78        6.47      1.11 o 
  -2   5   4      237.62      245.13      4.58 o 
  -1   5   4      101.22      105.05      2.64 o 
   0   5   4      102.60      101.52      2.68 o 
   1   5   4      174.96      172.96      3.05 o 
   2   5   4      133.55      118.33      2.56 o 
   3   5   4      278.69      263.22      5.17 o 
   4   5   4       26.42       26.05      1.78 o 
   5   5   4        1.13       -0.92      1.01 o 
   6   5   4       15.02       12.41      1.68 o 
   7   5   4        0.47        0.61      1.39 o 
   8   5   4       12.04       13.27      2.15 o 
  -8   6   4        1.00       -1.93      1.96 o 
  -7   6   4        0.25       -1.96      2.30 o 
  -6   6   4        0.97       -0.39      1.70 o 
  -5   6   4      104.62      121.44      4.58 o 
  -4   6   4        8.49       10.24      1.59 o 
  -3   6   4       59.06       62.17      2.54 o 
  -2   6   4       75.17       82.32      2.68 o 
  -1   6   4       14.87       13.62      1.38 o 
   0   6   4       54.63       59.98      2.27 o 
   1   6   4       26.25       24.01      1.86 o 
   2   6   4      286.31      291.46      5.70 o 
   3   6   4       21.95       23.93      1.82 o 
   4   6   4       42.34       40.74      3.95 o 
   5   6   4        1.89        0.09      1.18 o 
   6   6   4        0.32        0.29      1.20 o 
   7   6   4       15.96       14.85      2.02 o 
  -7   7   4        1.15        0.40      2.64 o 
  -6   7   4        9.35       10.75      2.35 o 
  -5   7   4        1.75        0.47      1.66 o 
  -4   7   4       33.52       38.15      2.35 o 
  -3   7   4      701.13      726.46     11.43 o 
  -2   7   4      327.35      333.15      6.33 o 
  -1   7   4      223.00      232.49      4.99 o 
   0   7   4      168.29      160.45      4.33 o 
   1   7   4       97.75       91.92      3.02 o 
   2   7   4       39.22       41.25      2.33 o 
   3   7   4      310.89      302.92      6.23 o 
   4   7   4      245.05      247.73      5.74 o 
   5   7   4       55.93       58.98      3.47 o 
   6   7   4        1.72        0.50      1.81 o 
   7   7   4        8.77       11.20      3.13 o 
  -6   8   4       40.78       39.75      3.41 o 
  -5   8   4       37.14       42.68      3.32 o 
  -4   8   4        2.25        1.01      1.43 o 
  -3   8   4        0.33       -1.40      1.32 o 
  -2   8   4        3.97        1.43      1.38 o 
  -1   8   4        6.52        3.13      1.87 o 
   0   8   4        3.25       -1.45      1.67 o 
   1   8   4      108.37      105.51      4.32 o 
   2   8   4       81.30       76.14      3.70 o 
   3   8   4        4.92        5.33      1.85 o 
   4   8   4        0.06       -0.18      1.99 o 
   5   8   4        1.95       -1.48      1.72 o 
   6   8   4        0.38        0.52      1.82 o 
  -5   9   4        3.61        0.05      3.22 o 
  -4   9   4        1.79       -0.40      2.01 o 
  -3   9   4       69.45       66.48      3.97 o 
  -2   9   4       44.00       44.55      3.49 o 
  -1   9   4       25.01       25.75      3.00 o 
   0   9   4       11.02       16.60      3.97 o 
   1   9   4       17.34       15.54      2.53 o 
   2   9   4        0.74       -0.14      2.93 o 
   3   9   4        9.91        6.85      2.16 o 
   4   9   4        2.40        0.97      1.89 o 
   5   9   4        7.17        6.15      2.29 o 
  -4  10   4        0.26       -3.77      2.99 o 
  -3  10   4        2.50       -1.68      2.17 o 
  -2  10   4        0.08       -1.07      2.27 o 
  -1  10   4       43.01       46.62      3.83 o 
   0  10   4        7.37        0.83      2.30 o 
   1  10   4        1.69       -1.64      1.96 o 
   2  10   4       25.68       32.25      3.20 o 
   3  10   4        0.09       -2.05      1.83 o 
  -9   1   5       36.57       32.62      3.45 o 
  -8   1   5       18.90       20.30      2.75 o 
  -7   1   5       86.60       80.79      3.04 o 
  -6   1   5       46.03       37.49      1.96 o 
  -5   1   5       37.47       37.17      1.55 o 
  -4   1   5      453.67      469.22      7.09 o 
  -3   1   5       91.04       93.84      2.08 o 
  -2   1   5     1369.09     1424.31     15.01 o 
  -1   1   5      543.61      558.64      6.36 o 
   0   1   5      646.10      631.95      7.11 o 
   1   1   5      736.67      780.01     16.27 o 
   2   1   5      185.94      192.25      3.18 o 
   3   1   5      351.66      379.52      6.61 o 
   4   1   5      180.81      174.69      4.13 o 
   5   1   5       11.60       10.71      1.90 o 
   6   1   5      545.18      569.86     13.79 o 
   7   1   5       33.13       32.57      3.65 o 
   8   1   5        2.67        0.65      1.96 o 
   9   1   5        1.46       -0.55      2.14 o 
  -9   2   5        5.57        4.02      2.13 o 
  -8   2   5       19.86       19.53      2.84 o 
  -7   2   5        0.00       -1.41      1.24 o 
  -6   2   5        7.99        5.58      1.10 o 
  -5   2   5        3.21        1.86      0.85 o 
  -4   2   5        7.91        6.63      0.74 o 
  -3   2   5      141.23      137.66      2.15 o 
  -2   2   5       15.92       18.19      0.78 o 
  -1   2   5      480.13      499.45      5.66 o 
   0   2   5      841.17      921.39     11.62 o 
   1   2   5       11.90        8.76      0.70 o 
   2   2   5       20.33       19.80      1.02 o 
   3   2   5        0.05       -0.46      0.48 o 
   4   2   5        5.42        4.10      1.06 o 
   5   2   5       98.49       79.58      2.91 o 
   6   2   5       41.36       39.73      2.47 o 
   7   2   5       19.76       27.59      3.76 o 
   8   2   5       45.08       44.67      2.91 o 
   9   2   5       22.70       21.87      5.02 o 
  -9   3   5        0.00       -0.32      2.04 o 
  -8   3   5        2.63        1.70      1.52 o 
  -7   3   5        7.82        9.60      1.60 o 
  -6   3   5        0.44       -1.65      1.10 o 
  -5   3   5      125.76      122.00      3.31 o 
  -4   3   5       32.48       40.76      1.78 o 
  -3   3   5        0.22       -0.19      0.50 o 
  -2   3   5        0.49       -0.28      0.44 o 
  -1   3   5        4.21        2.66      0.56 o 
   0   3   5        0.27        0.13      0.57 o 
   1   3   5       67.98       75.50      2.88 o 
   2   3   5      632.66      654.69     10.38 o 
   3   3   5       16.80        8.53      1.23 o 
   4   3   5       38.85       28.98      1.75 o 
   5   3   5       62.25       57.25      2.48 o 
   6   3   5       18.99       21.97      2.05 o 
   7   3   5        3.30        2.42      1.44 o 
   8   3   5       13.73       12.97      2.19 o 
  -8   4   5       20.70       23.81      2.82 o 
  -7   4   5       10.72       11.30      2.21 o 
  -6   4   5        0.27       -1.92      1.28 o 
  -5   4   5       40.63       38.91      1.70 o 
  -4   4   5      108.43      103.13      2.52 o 
  -3   4   5       22.72       16.13      1.06 o 
  -2   4   5      397.27      445.44      5.36 o 
  -1   4   5     1356.24     1454.84     15.32 o 
   0   4   5      238.68      228.73      3.20 o 
   1   4   5      282.60      274.92      4.19 o 
   2   4   5       12.12       11.27      0.91 o 
   3   4   5       66.80       83.13      2.56 o 
   4   4   5      142.64      124.97      3.44 o 
   5   4   5      137.30      125.56      7.38 o 
   6   4   5       84.36       74.25      3.71 o 
   7   4   5        0.04       -1.83      1.60 o 
   8   4   5        9.59        9.36      2.11 o 
  -8   5   5        8.40        9.14      2.44 o 
  -7   5   5        5.66        5.69      2.08 o 
  -6   5   5       26.46       28.66      2.78 o 
  -5   5   5       45.89       50.52      3.22 o 
  -4   5   5        1.84        2.47      1.33 o 
  -3   5   5       78.23       77.10      2.48 o 
  -2   5   5      358.41      366.76      6.21 o 
  -1   5   5      292.98      291.77      5.23 o 
   0   5   5        9.24        5.99      0.99 o 
   1   5   5       80.30       72.37      2.01 o 
   2   5   5      304.23      298.36      4.67 o 
   3   5   5      120.11      107.38      3.05 o 
   4   5   5       15.67        9.70      1.36 o 
   5   5   5       64.31       54.06      3.10 o 
   6   5   5       21.56       20.73      2.81 o 
   7   5   5       25.89       31.65      3.95 o 
   8   5   5        2.12        1.27      1.90 o 
  -7   6   5        5.82        7.10      2.29 o 
  -6   6   5       19.53       20.39      4.05 o 
  -5   6   5       20.82       24.27      2.54 o 
  -4   6   5      212.99      228.46      6.16 o 
  -3   6   5      546.50      553.25      9.89 o 
  -2   6   5        1.15        0.34      1.12 o 
  -1   6   5      194.59      182.45      4.11 o 
   0   6   5     1215.67     1241.09     17.62 o 
   1   6   5      287.39      277.08      5.46 o 
   2   6   5        0.20        0.29      0.90 o 
   3   6   5      184.79      180.24      4.40 o 
   4   6   5      154.42      145.00      6.10 o 
   5   6   5      170.49      168.39      5.55 o 
   6   6   5       31.17       27.43      3.41 o 
   7   6   5       87.06       89.34      4.53 o 
  -7   7   5       10.00       16.53      3.00 o 
  -6   7   5        3.75        5.49      3.05 o 
  -5   7   5      156.70      173.79      5.66 o 
  -4   7   5       46.78       56.51      3.29 o 
  -3   7   5       46.08       43.52      4.18 o 
  -2   7   5       43.09       42.68      2.81 o 
  -1   7   5       54.46       51.41      2.72 o 
   0   7   5       17.83       18.11      2.82 o 
   1   7   5        2.26        3.67      1.40 o 
   2   7   5      641.13      656.18     10.79 o 
   3   7   5        0.64        0.70      1.32 o 
   4   7   5       13.14       11.30      1.69 o 
   5   7   5        4.49        3.98      1.47 o 
   6   7   5       72.39       70.02      5.34 o 
  -6   8   5        0.04       -0.48      3.12 o 
  -5   8   5        6.99        8.59      2.30 o 
  -4   8   5       55.09       64.19      5.92 o 
  -3   8   5       18.12       15.36      1.96 o 
  -2   8   5        0.82       -1.79      1.27 o 
  -1   8   5        5.22        1.56      1.48 o 
   0   8   5       14.04       11.46      2.10 o 
   1   8   5      166.31      173.91      5.52 o 
   2   8   5       13.33        9.42      2.14 o 
   3   8   5       18.38       17.03      2.36 o 
   4   8   5       62.15       66.10      3.69 o 
   5   8   5       33.51       34.83      4.94 o 
   6   8   5        1.53        1.60      2.14 o 
  -5   9   5        0.10       -4.35      3.09 o 
  -4   9   5        9.95        3.88      3.58 o 
  -3   9   5        6.15        3.75      2.53 o 
  -2   9   5      133.36      132.79      7.93 o 
  -1   9   5       76.89       76.15      4.05 o 
   0   9   5        1.51       -1.67      1.76 o 
   1   9   5       53.91       44.96      3.38 o 
   2   9   5       21.65       26.00      3.77 o 
   3   9   5      146.95      153.87      8.15 o 
   4   9   5       21.21       17.37      2.68 o 
   5   9   5       24.46       31.79      3.48 o 
  -3  10   5       21.58       18.18      4.50 o 
  -2  10   5        1.63       -3.58      2.39 o 
  -1  10   5       44.02       48.94      3.78 o 
   0  10   5       80.26       86.99      5.62 o 
   1  10   5       26.51       28.51      3.16 o 
   2  10   5        0.95       -2.65      1.78 o 
   3  10   5        5.73        7.42      2.87 o 
  -9   0   6       56.23       57.60      5.71 o 
  -8   0   6        6.30       10.85      3.25 o 
  -7   0   6       21.07       18.25      2.59 o 
  -6   0   6      100.17      111.13      4.09 o 
  -5   0   6       64.83       55.18      2.68 o 
  -4   0   6       66.60       61.28      2.65 o 
  -3   0   6      370.42      387.57      8.03 o 
  -2   0   6     1726.07     1702.58     28.90 o 
  -1   0   6      638.72      644.87     14.69 o 
   0   0   6      419.02      388.51      6.15 o 
   1   0   6      204.25      190.17      3.65 o 
   2   0   6      462.19      422.95      8.53 o 
   3   0   6     1002.35      990.41     17.87 o 
   4   0   6      102.73       99.11      3.81 o 
   5   0   6      606.54      624.30     19.16 o 
   6   0   6       32.85       23.10      4.01 o 
   7   0   6       16.70       18.01      3.90 o 
   8   0   6       27.56       21.66      4.49 o 
  -9   1   6        0.02       -0.89      1.87 o 
  -8   1   6       59.21       58.58      3.77 o 
  -7   1   6       30.52       26.41      2.15 o 
  -6   1   6        8.52       11.33      1.69 o 
  -5   1   6       76.13       72.08      2.17 o 
  -4   1   6      128.21      123.38      2.70 o 
  -3   1   6       95.91      101.57      1.83 o 
  -2   1   6       13.73       15.84      0.83 o 
  -1   1   6     2805.35     2993.28     30.73 o 
   0   1   6     1502.53     1603.83     19.23 o 
   1   1   6       20.01       18.76      1.04 o 
   2   1   6       85.93       98.13      2.20 o 
   3   1   6      267.72      246.75      6.46 o 
   4   1   6      658.93      671.39     11.39 o 
   5   1   6      172.55      172.97      4.58 o 
   6   1   6       74.50       75.12      3.30 o 
   7   1   6       27.69       29.33      3.23 o 
   8   1   6       42.10       47.07      3.82 o 
  -9   2   6        0.20        1.55      2.06 o 
  -8   2   6       16.01       24.02      6.03 o 
  -7   2   6      116.05      120.88      4.38 o 
  -6   2   6       27.51       24.40      1.65 o 
  -5   2   6       34.93       29.10      1.54 o 
  -4   2   6       65.92       60.67      1.87 o 
  -3   2   6      318.32      336.12      4.86 o 
  -2   2   6      441.25      489.67      7.57 o 
  -1   2   6      690.17      757.19      9.46 o 
   0   2   6      257.86      301.17      5.17 o 
   1   2   6      441.52      514.67      7.99 o 
   2   2   6     1143.92     1125.46     26.91 o 
   3   2   6        6.81        9.19      0.87 o 
   4   2   6        3.86        2.63      1.03 o 
   5   2   6      118.75      118.42      3.70 o 
   6   2   6      419.69      414.52      8.37 o 
   7   2   6      133.72      139.03      4.61 o 
   8   2   6        3.89        2.44      2.68 o 
  -8   3   6        6.42        6.27      1.65 o 
  -7   3   6       35.25       34.41      2.28 o 
  -6   3   6        2.24        2.95      2.19 o 
  -5   3   6      115.57      121.07      2.86 o 
  -4   3   6      112.68      105.31      2.95 o 
  -3   3   6       57.33       50.15      1.58 o 
  -2   3   6        0.91        2.61      0.98 o 
  -1   3   6        6.80       11.75      1.72 o 
   0   3   6      103.11      105.31      2.41 o 
   1   3   6     1409.59     1421.26     23.50 o 
   2   3   6        1.47        0.32      0.54 o 
   3   3   6       57.27       50.80      1.62 o 
   4   3   6      115.45      117.09      3.39 o 
   5   3   6      127.21      129.81      3.88 o 
   6   3   6       34.96       33.27      2.53 o 
   7   3   6       23.02       26.59      2.47 o 
   8   3   6      207.95      218.75      6.28 o 
  -8   4   6        3.86        4.63      2.15 o 
  -7   4   6       29.17       32.67      2.99 o 
  -6   4   6        8.83        9.69      2.02 o 
  -5   4   6       13.06       11.08      1.98 o 
  -4   4   6        0.07       -1.41      1.11 o 
  -3   4   6      124.85      124.40      2.94 o 
  -2   4   6      129.82      117.28      2.09 o 
  -1   4   6       34.69       31.86      0.98 o 
   0   4   6        0.03        0.40      0.53 o 
   1   4   6       31.33       27.52      1.26 o 
   2   4   6       86.44       90.26      2.19 o 
   3   4   6       73.92       74.32      2.57 o 
   4   4   6        0.01       -1.09      0.89 o 
   5   4   6       58.52       60.17      2.71 o 
   6   4   6       91.75       95.79      3.59 o 
   7   4   6       34.74       35.02      3.33 o 
   8   4   6        0.43       -1.77      1.60 o 
  -8   5   6        2.55        2.67      2.27 o 
  -7   5   6        3.89        3.26      2.18 o 
  -6   5   6       20.45       23.48      4.45 o 
  -5   5   6       75.03       80.96      3.80 o 
  -4   5   6       18.51       16.75      2.38 o 
  -3   5   6        6.29        5.61      1.19 o 
  -2   5   6       68.89       70.59      2.07 o 
  -1   5   6      156.38      161.35      3.20 o 
   0   5   6       56.20       60.33      2.40 o 
   1   5   6      167.99      162.80      3.25 o 
   2   5   6        7.17        4.25      1.05 o 
   3   5   6       25.42       24.67      1.77 o 
   4   5   6       70.97       69.82      2.76 o 
   5   5   6        1.45        1.23      1.20 o 
   6   5   6       32.62       29.15      2.35 o 
   7   5   6       14.45       12.01      2.16 o 
  -7   6   6        9.83        9.76      2.63 o 
  -6   6   6       16.28       22.45      2.86 o 
  -5   6   6       42.66       39.64      3.02 o 
  -4   6   6       21.43       28.48      2.18 o 
  -3   6   6       38.89       39.71      2.88 o 
  -2   6   6        4.80        2.67      1.69 o 
  -1   6   6       17.92       17.55      1.58 o 
   0   6   6        2.40        6.37      1.67 o 
   1   6   6      134.96      121.78      2.96 o 
   2   6   6      153.14      158.50      3.46 o 
   3   6   6        2.22        0.86      1.42 o 
   4   6   6        4.17        3.95      1.57 o 
   5   6   6        0.32        1.18      1.55 o 
   6   6   6       15.08       16.49      3.10 o 
   7   6   6        4.56        4.60      2.16 o 
  -6   7   6       75.44       83.96      4.33 o 
  -5   7   6       15.41       16.57      3.52 o 
  -4   7   6       32.78       36.00      3.03 o 
  -3   7   6       22.79       17.82      2.61 o 
  -2   7   6        2.29       -1.48      1.31 o 
  -1   7   6      514.76      493.99      8.49 o 
   0   7   6      405.02      400.57      7.35 o 
   1   7   6      208.13      222.01      4.38 o 
   2   7   6       10.36       14.19      1.78 o 
   3   7   6       76.29       66.02      4.50 o 
   4   7   6        6.37        5.50      1.49 o 
   5   7   6       23.91       21.33      2.65 o 
   6   7   6       23.19       23.19      2.88 o 
  -6   8   6        0.82        2.36      2.45 o 
  -5   8   6       35.36       37.03      4.48 o 
  -4   8   6       17.16       17.40      2.71 o 
  -3   8   6        0.01       -1.76      1.73 o 
  -2   8   6        1.69       -2.06      1.37 o 
  -1   8   6        0.02       -1.89      1.26 o 
   0   8   6        2.10       -0.13      1.38 o 
   1   8   6        0.03       -1.01      1.31 o 
   2   8   6       26.13       29.87      2.94 o 
   3   8   6       55.17       54.87      3.44 o 
   4   8   6        1.76        1.19      1.82 o 
   5   8   6        1.53        0.04      1.88 o 
  -4   9   6        4.86        4.87      2.36 o 
  -3   9   6        0.36       -3.17      2.98 o 
  -2   9   6        3.20        0.13      2.58 o 
  -1   9   6       45.74       44.45      3.38 o 
   0   9   6       33.76       35.28      3.31 o 
   1   9   6        3.67        1.06      3.29 o 
   2   9   6       23.16       28.83      3.01 o 
   3   9   6        5.23        5.54      2.09 o 
   4   9   6        0.40        0.81      1.92 o 
  -2  10   6       26.46       23.48      4.59 o 
  -1  10   6        0.02       -3.20      2.14 o 
   0  10   6        3.22        0.83      2.23 o 
   1  10   6        4.45        3.47      2.37 o 
   2  10   6       20.22       22.41      2.94 o 
  -9   1   7       12.43        8.90      2.54 o 
  -8   1   7       66.91       73.06      4.12 o 
  -7   1   7       62.73       58.36      2.76 o 
  -6   1   7      110.72      108.85      2.97 o 
  -5   1   7      184.81      176.10      3.67 o 
  -4   1   7       17.31       15.41      1.29 o 
  -3   1   7       76.37       87.90      2.33 o 
  -2   1   7     1920.34     1996.70     20.96 o 
  -1   1   7      722.63      753.36      8.60 o 
   0   1   7      271.58      265.56      3.74 o 
   1   1   7       22.94       20.00      1.16 o 
   2   1   7       46.77       49.90      1.70 o 
   3   1   7       41.55       47.05      2.95 o 
   4   1   7       25.31       27.72      3.65 o 
   5   1   7      168.66      172.58      4.72 o 
   6   1   7       32.48       29.35      2.48 o 
   7   1   7       21.97       18.94      2.98 o 
   8   1   7       24.81       29.76      3.77 o 
  -8   2   7        0.12        1.76      1.67 o 
  -7   2   7       24.73       24.03      2.19 o 
  -6   2   7       34.59       31.39      1.81 o 
  -5   2   7       44.85       39.50      1.83 o 
  -4   2   7       22.22       23.78      1.47 o 
  -3   2   7       46.15       46.41      1.67 o 
  -2   2   7       20.31       21.19      1.37 o 
  -1   2   7        0.02        0.08      0.58 o 
   0   2   7        0.41        1.92      0.65 o 
   1   2   7      324.28      322.49      6.23 o 
   2   2   7      749.28      777.02     15.13 o 
   3   2   7      105.03      101.22      2.43 o 
   4   2   7      138.42      130.36      5.30 o 
   5   2   7        2.04        0.03      1.17 o 
   6   2   7        3.79        3.45      1.50 o 
   7   2   7        8.75        7.94      1.82 o 
   8   2   7       42.99       43.22      4.11 o 
  -8   3   7        0.17        1.15      1.99 o 
  -7   3   7        0.30       -1.10      1.78 o 
  -6   3   7       26.85       26.46      1.81 o 
  -5   3   7        0.23       -0.73      0.86 o 
  -4   3   7        0.87        0.19      1.10 o 
  -3   3   7       51.90       54.76      2.11 o 
  -2   3   7      141.73      138.59      2.26 o 
  -1   3   7        1.72        0.47      0.52 o 
   0   3   7       34.63       40.94      1.45 o 
   1   3   7        5.00        2.68      0.82 o 
   2   3   7       60.83       66.38      1.93 o 
   3   3   7       67.81       78.33      2.16 o 
   4   3   7        0.02       -0.49      0.93 o 
   5   3   7       65.85       64.66      2.84 o 
   6   3   7        7.11        7.54      1.67 o 
   7   3   7       14.41       14.51      2.13 o 
   8   3   7        0.57        1.84      1.77 o 
  -8   4   7        9.37        6.79      2.23 o 
  -7   4   7        8.62        8.44      2.33 o 
  -6   4   7        7.02        6.55      2.08 o 
  -5   4   7       81.64       82.97      3.80 o 
  -4   4   7        3.99       -0.31      3.27 o 
  -3   4   7       67.47       77.89      2.60 o 
  -2   4   7       46.92       50.71      1.68 o 
  -1   4   7      100.06      103.16      2.36 o 
   0   4   7       31.26       26.85      1.16 o 
   1   4   7        2.99        5.07      0.86 o 
   2   4   7      171.60      159.37      3.20 o 
   3   4   7       18.08       14.46      1.48 o 
   4   4   7      168.61      173.00      4.44 o 
   5   4   7        2.87        1.40      1.29 o 
   6   4   7       20.97       21.62      2.20 o 
   7   4   7        1.68        4.16      1.78 o 
  -7   5   7        1.49        2.42      2.16 o 
  -6   5   7       31.78       34.42      3.03 o 
  -5   5   7       68.24       64.08      3.56 o 
  -4   5   7        3.84        4.63      1.83 o 
  -3   5   7       65.99       68.35      2.67 o 
  -2   5   7       54.72       56.46      2.23 o 
  -1   5   7       18.09       20.38      1.39 o 
   0   5   7       20.55       21.55      1.44 o 
   1   5   7      256.23      249.08      5.35 o 
   2   5   7      226.13      222.53      4.72 o 
   3   5   7        9.78        8.23      3.05 o 
   4   5   7       36.13       33.87      2.30 o 
   5   5   7       97.03       93.74      3.45 o 
   6   5   7       43.91       44.65      3.16 o 
   7   5   7        8.30        6.26      1.98 o 
  -7   6   7        0.72        0.34      2.19 o 
  -6   6   7        0.51        3.43      2.15 o 
  -5   6   7      184.96      203.47      6.49 o 
  -4   6   7        2.23        3.77      1.90 o 
  -3   6   7        0.04       -2.50      1.67 o 
  -2   6   7        7.38        7.65      1.30 o 
  -1   6   7      373.28      373.92      5.94 o 
   0   6   7      209.87      209.16      4.10 o 
   1   6   7       18.32       23.29      1.72 o 
   2   6   7      904.68      903.61     14.02 o 
   3   6   7        8.32        6.50      1.80 o 
   4   6   7       49.59       42.13      4.76 o 
   5   6   7       11.45       11.53      2.17 o 
   6   6   7        4.39        3.80      1.90 o 
  -6   7   7       40.33       37.77      3.33 o 
  -5   7   7        0.00       -0.18      2.10 o 
  -4   7   7       51.36       57.59      3.61 o 
  -3   7   7       10.97        8.64      2.17 o 
  -2   7   7       14.14       15.79      1.94 o 
  -1   7   7       26.20       24.75      1.77 o 
   0   7   7       30.22       28.30      1.85 o 
   1   7   7      272.56      294.43      6.34 o 
   2   7   7       93.29       95.63      3.43 o 
   3   7   7        4.68        4.32      1.56 o 
   4   7   7        0.22       -1.27      1.62 o 
   5   7   7       24.87       18.86      2.73 o 
   6   7   7       64.58       60.18      4.72 o 
  -5   8   7        0.77        2.01      2.08 o 
  -4   8   7       64.40       75.40      4.13 o 
  -3   8   7        4.28        1.21      1.65 o 
  -2   8   7       11.66       12.87      2.25 o 
  -1   8   7        0.19       -1.60      1.06 o 
   0   8   7       47.15       48.04      2.28 o 
   1   8   7       70.78       74.28      2.92 o 
   2   8   7      147.35      158.20      4.66 o 
   3   8   7      117.00      137.12      4.41 o 
   4   8   7       88.16       95.81      4.55 o 
   5   8   7       23.03       27.55      3.21 o 
  -4   9   7        1.48        3.33      2.17 o 
  -3   9   7       13.77       16.44      2.33 o 
  -2   9   7       89.87       95.64      3.66 o 
  -1   9   7        3.48        1.53      1.63 o 
   0   9   7       31.48       30.08      2.49 o 
   1   9   7        8.70        8.66      5.10 o 
   2   9   7       18.86       19.27      2.79 o 
   3   9   7       14.12       19.28      2.87 o 
  -1  10   7       29.05       31.90      2.83 o 
   0  10   7       17.67       19.77      2.35 o 
   1  10   7        1.53        0.04      1.96 o 
  -8   0   8       10.99       15.41      3.52 o 
  -7   0   8       11.70       14.33      2.53 o 
  -6   0   8       68.50       68.70      3.55 o 
  -5   0   8      406.77      394.50      9.14 o 
  -4   0   8       12.54       17.82      3.23 o 
  -3   0   8      906.52      939.33     17.45 o 
  -2   0   8      677.82      669.53     12.98 o 
  -1   0   8      128.08      125.48      3.96 o 
   0   0   8      128.46      137.69      4.10 o 
   1   0   8       60.54       52.93      2.00 o 
   2   0   8     1151.87     1171.63     20.75 o 
   3   0   8       92.39       93.50      5.45 o 
   4   0   8      200.71      207.53      9.15 o 
   5   0   8      680.36      725.60     22.22 o 
   6   0   8        0.29        1.23      2.45 o 
   7   0   8       41.01       38.36      5.39 o 
   8   0   8        0.00       -1.56      2.83 o 
  -8   1   8        6.88        4.57      2.20 o 
  -7   1   8        1.07        2.19      1.26 o 
  -6   1   8       20.00       23.08      1.85 o 
  -5   1   8       94.96       86.72      2.74 o 
  -4   1   8       56.49       52.52      2.02 o 
  -3   1   8       40.43       42.27      2.10 o 
  -2   1   8      257.70      240.32      4.24 o 
  -1   1   8       92.88       90.47      1.94 o 
   0   1   8       94.90       94.09      2.00 o 
   1   1   8       50.43       47.12      1.71 o 
   2   1   8      221.66      225.25      4.04 o 
   3   1   8      115.17      114.60      3.56 o 
   4   1   8      114.96      110.24      3.57 o 
   5   1   8       16.53       14.51      1.96 o 
   6   1   8        9.79        7.00      2.52 o 
   7   1   8       73.39       88.21      4.92 o 
   8   1   8       15.38       19.34      3.27 o 
  -8   2   8       10.61       13.38      2.08 o 
  -7   2   8        1.23        2.55      1.47 o 
  -6   2   8       10.95        8.65      1.38 o 
  -5   2   8      159.36      157.08      3.54 o 
  -4   2   8       17.27       19.89      1.56 o 
  -3   2   8        1.11        1.54      3.55 o 
  -2   2   8       14.10       11.29      1.68 o 
  -1   2   8        0.74        0.06      0.63 o 
   0   2   8      118.76      114.44      2.62 o 
   1   2   8      933.25      944.69     12.48 o 
   2   2   8       15.86       17.47      1.26 o 
   3   2   8        0.08       -0.98      0.69 o 
   4   2   8       70.09       64.96      2.80 o 
   5   2   8       27.20       25.73      2.29 o 
   6   2   8       87.63       91.42      3.71 o 
   7   2   8        7.24       10.28      2.10 o 
   8   2   8       50.08       49.97      4.41 o 
  -8   3   8        1.01        0.72      2.17 o 
  -7   3   8        0.42       -0.33      1.76 o 
  -6   3   8        2.14        2.86      1.50 o 
  -5   3   8       10.43       15.01      1.54 o 
  -4   3   8       11.69        7.79      1.48 o 
  -3   3   8       12.42       10.42      1.29 o 
  -2   3   8      127.04      125.92      2.77 o 
  -1   3   8       97.95       83.60      1.84 o 
   0   3   8      199.81      203.06      4.32 o 
   1   3   8      138.64      160.15      3.18 o 
   2   3   8       32.16       29.30      1.49 o 
   3   3   8      168.64      149.37      3.93 o 
   4   3   8      333.85      340.52      6.98 o 
   5   3   8        8.65        8.63      1.60 o 
   6   3   8        7.00        5.22      1.65 o 
   7   3   8       62.01       64.52      3.45 o 
  -7   4   8        6.87        7.31      2.33 o 
  -6   4   8        0.36        0.63      1.86 o 
  -5   4   8       20.83       20.86      2.71 o 
  -4   4   8       17.55       14.07      2.25 o 
  -3   4   8        7.92        6.49      1.76 o 
  -2   4   8       20.41       17.98      1.57 o 
  -1   4   8        0.12       -0.79      0.70 o 
   0   4   8       86.17       75.16      2.17 o 
   1   4   8       27.45       25.86      1.48 o 
   2   4   8       30.73       31.28      1.62 o 
   3   4   8       76.05       75.54      4.08 o 
   4   4   8        0.01       -1.66      1.10 o 
   5   4   8       45.82       50.40      2.68 o 
   6   4   8       68.23       74.89      3.42 o 
   7   4   8        1.75        0.01      1.50 o 
  -7   5   8        8.00        5.56      2.38 o 
  -6   5   8        0.07        2.12      2.02 o 
  -5   5   8       38.00       42.89      3.34 o 
  -4   5   8       37.68       35.95      2.95 o 
  -3   5   8       44.47       42.64      2.96 o 
  -2   5   8       38.62       33.16      2.07 o 
  -1   5   8       50.57       51.88      1.96 o 
   0   5   8       43.99       42.96      1.90 o 
   1   5   8       53.60       46.82      2.26 o 
   2   5   8        9.08        8.42      1.78 o 
   3   5   8       23.88       25.78      4.36 o 
   4   5   8       27.25       28.69      2.73 o 
   5   5   8       51.95       47.88      3.32 o 
   6   5   8       24.50       27.89      2.50 o 
   7   5   8       12.76       15.45      2.31 o 
  -6   6   8       22.25       22.36      3.43 o 
  -5   6   8        4.08        2.28      2.07 o 
  -4   6   8       18.72       22.65      2.87 o 
  -3   6   8       38.67       42.00      3.12 o 
  -2   6   8        4.46        3.12      1.38 o 
  -1   6   8        2.08        0.70      1.05 o 
   0   6   8        1.90        0.47      1.08 o 
   1   6   8      115.52      125.24      3.25 o 
   2   6   8        0.27        1.29      1.34 o 
   3   6   8       31.81       26.65      2.62 o 
   4   6   8        6.01        4.59      1.84 o 
   5   6   8        9.57       10.07      2.21 o 
   6   6   8        5.13        5.02      2.21 o 
  -6   7   8       11.03       14.72      3.06 o 
  -5   7   8        1.05        3.98      2.71 o 
  -4   7   8        0.15       -0.59      1.81 o 
  -3   7   8        0.19       -0.80      2.08 o 
  -2   7   8       20.48       19.34      1.99 o 
  -1   7   8        9.45        6.38      1.37 o 
   0   7   8        2.01        1.53      1.17 o 
   1   7   8      181.65      185.88      4.16 o 
   2   7   8       23.53       22.47      2.10 o 
   3   7   8        8.65        8.65      1.78 o 
   4   7   8       43.79       43.79      2.73 o 
   5   7   8       14.05       11.39      2.37 o 
  -5   8   8       16.74       17.15      3.07 o 
  -4   8   8        0.45       -0.26      1.95 o 
  -3   8   8        6.24        6.47      2.34 o 
  -2   8   8        0.97       -0.23      1.58 o 
  -1   8   8        0.01       -1.81      1.44 o 
   0   8   8       10.72        8.30      1.52 o 
   1   8   8       40.24       40.42      2.57 o 
   2   8   8       84.65       90.90      3.67 o 
   3   8   8        0.09        0.78      1.56 o 
   4   8   8       11.38       11.45      2.04 o 
  -3   9   8        0.75        0.15      1.99 o 
  -2   9   8        0.36        0.40      1.63 o 
  -1   9   8        1.12       -2.07      1.54 o 
   0   9   8       11.43       10.23      1.67 o 
   1   9   8       19.07       18.69      2.70 o 
   2   9   8       16.13       14.54      2.67 o 
   3   9   8        4.94        3.86      2.16 o 
  -8   1   9        0.26        1.47      1.73 o 
  -7   1   9        1.55       -0.94      1.66 o 
  -6   1   9       57.82       58.03      2.36 o 
  -5   1   9       23.90       24.27      1.80 o 
  -4   1   9      180.21      180.05      3.92 o 
  -3   1   9       47.16       49.87      2.08 o 
  -2   1   9      147.38      150.94      3.85 o 
  -1   1   9       14.01       14.47      1.33 o 
   0   1   9       39.67       41.35      1.46 o 
   1   1   9       90.57       90.21      2.37 o 
   2   1   9        6.74        3.45      0.92 o 
   3   1   9        0.74       -0.42      1.37 o 
   4   1   9        0.89       -0.83      1.15 o 
   5   1   9       25.18       23.41      2.27 o 
   6   1   9        0.39        1.19      1.91 o 
   7   1   9        5.82        5.62      2.50 o 
  -8   2   9        0.05       -1.84      1.98 o 
  -7   2   9        2.14        1.75      1.50 o 
  -6   2   9        8.09        6.98      1.40 o 
  -5   2   9        2.22        0.32      1.15 o 
  -4   2   9        0.88       -2.03      1.37 o 
  -3   2   9       27.09       24.49      1.63 o 
  -2   2   9       32.61       36.61      2.03 o 
  -1   2   9        7.99        7.85      0.95 o 
   0   2   9        2.39        1.25      0.91 o 
   1   2   9       36.71       35.82      1.66 o 
   2   2   9       10.00        8.27      1.12 o 
   3   2   9      209.42      207.61      4.10 o 
   4   2   9      137.59      142.05      4.22 o 
   5   2   9       18.27       17.31      2.05 o 
   6   2   9        1.66        3.01      1.57 o 
   7   2   9       15.78       13.36      2.23 o 
  -7   3   9        2.03        4.15      2.12 o 
  -6   3   9       10.09       11.49      1.95 o 
  -5   3   9        6.68        6.30      1.61 o 
  -4   3   9        1.28       -0.72      1.55 o 
  -3   3   9       25.88       23.85      1.83 o 
  -2   3   9        7.52        7.09      1.27 o 
  -1   3   9       13.98       15.44      1.19 o 
   0   3   9        5.17        7.00      0.98 o 
   1   3   9       87.13       86.24      2.39 o 
   2   3   9        7.07        6.24      1.07 o 
   3   3   9       73.66       75.20      2.93 o 
   4   3   9       23.65       23.84      2.16 o 
   5   3   9       57.23       58.11      3.98 o 
   6   3   9       25.96       29.22      2.69 o 
   7   3   9        1.12        3.59      1.81 o 
  -7   4   9        0.20       -0.67      2.02 o 
  -6   4   9        8.82       11.83      2.51 o 
  -5   4   9       26.88       26.86      2.99 o 
  -4   4   9       23.26       19.39      2.58 o 
  -3   4   9        4.57        4.99      1.88 o 
  -2   4   9      191.54      187.12     10.48 o 
  -1   4   9        1.19        0.21      0.93 o 
   0   4   9       78.42       85.02      3.46 o 
   1   4   9        0.11       -1.37      0.96 o 
   2   4   9       10.25        7.58      1.20 o 
   3   4   9       19.08       19.96      1.88 o 
   4   4   9       30.42       33.98      2.32 o 
   5   4   9       10.86        8.01      1.73 o 
   6   4   9        0.04        0.49      1.45 o 
   7   4   9       31.58       32.89      2.98 o 
  -7   5   9        0.02       -0.91      2.11 o 
  -6   5   9        6.22        5.32      2.28 o 
  -5   5   9        1.60       -1.41      2.39 o 
  -4   5   9       31.40       37.61      3.31 o 
  -3   5   9      204.62      204.10      7.63 o 
  -2   5   9       28.23       32.58      2.78 o 
  -1   5   9       18.06       18.66      1.72 o 
   0   5   9       16.53       18.69      1.52 o 
   1   5   9      120.50      129.48      3.67 o 
   2   5   9       14.49       14.55      2.12 o 
   3   5   9       12.32       12.09      2.13 o 
   4   5   9      110.54      101.02      4.39 o 
   5   5   9        5.61        9.99      2.24 o 
   6   5   9        0.61        0.59      1.81 o 
  -6   6   9       42.56       39.88      3.47 o 
  -5   6   9        1.18        2.23      2.10 o 
  -4   6   9        1.85       -1.74      1.80 o 
  -3   6   9       15.50       15.91      2.70 o 
  -2   6   9        3.32        0.98      1.77 o 
  -1   6   9       38.10       36.86      2.29 o 
   0   6   9       74.48       80.84      2.61 o 
   1   6   9      133.99      133.86      5.52 o 
   2   6   9       62.26       63.91      2.91 o 
   3   6   9        1.25       -1.29      1.56 o 
   4   6   9       15.22        8.76      2.18 o 
   5   6   9        2.07        0.78      1.84 o 
  -5   7   9       16.42       20.97      3.16 o 
  -4   7   9        5.80        8.12      2.44 o 
  -3   7   9        0.31       -0.97      2.01 o 
  -2   7   9        6.76        3.33      2.18 o 
  -1   7   9       12.15       12.40      1.81 o 
   0   7   9       20.48       21.00      1.82 o 
   1   7   9      178.99      190.33      4.26 o 
   2   7   9        0.02        0.21      1.40 o 
   3   7   9        1.34        1.26      1.54 o 
   4   7   9       19.36       22.47      2.91 o 
   5   7   9       61.86       62.45      4.00 o 
  -4   8   9        4.59        6.44      3.19 o 
  -3   8   9        0.24       -1.73      2.03 o 
  -2   8   9       52.92       52.96      2.97 o 
  -1   8   9       24.92       25.25      2.40 o 
   0   8   9        4.88        4.56      1.78 o 
   1   8   9        9.35        6.81      1.86 o 
   2   8   9       10.24       14.66      2.19 o 
   3   8   9       92.36      105.43      4.09 o 
  -2   9   9        0.00       -0.25      1.66 o 
  -1   9   9        0.83       -0.48      1.98 o 
   0   9   9       14.16       14.78      2.60 o 
   1   9   9        0.33        0.41      1.73 o 
  -7   0  10        0.32       -1.20      1.95 o 
  -6   0  10        0.05       -2.04      1.65 o 
  -5   0  10        0.14       -2.07      1.48 o 
  -4   0  10       39.33       51.98      3.44 o 
  -3   0  10     1704.30     1763.06     44.37 o 
  -2   0  10      244.50      234.56      8.98 o 
  -1   0  10      308.26      299.36      7.46 o 
   0   0  10      250.47      232.40      6.25 o 
   1   0  10       92.45       93.91      3.75 o 
   2   0  10      149.03      157.38      7.60 o 
   3   0  10        0.05       -2.85      1.90 o 
   4   0  10      770.82      785.87     23.60 o 
   5   0  10        0.03       -3.40      2.31 o 
   6   0  10       12.52       14.59      3.96 o 
   7   0  10       27.26       30.51      5.28 o 
  -7   1  10        4.62        3.80      1.55 o 
  -6   1  10        3.83        2.75      1.33 o 
  -5   1  10        2.60       -0.24      1.17 o 
  -4   1  10        5.03        6.12      1.40 o 
  -3   1  10       24.01       26.86      1.98 o 
  -2   1  10      166.85      179.63      3.88 o 
  -1   1  10       34.58       35.57      1.86 o 
   0   1  10        8.60       10.49      1.05 o 
   1   1  10        2.09        1.42      1.86 o 
   2   1  10       60.35       57.12      2.09 o 
   3   1  10       87.92       90.69      3.27 o 
   4   1  10        0.72        2.02      1.30 o 
   5   1  10        7.83        3.32      2.00 o 
   6   1  10        7.00        6.28      2.31 o 
   7   1  10       29.72       37.31      4.00 o 
  -7   2  10        7.03        7.03      1.92 o 
  -6   2  10        0.08       -0.59      1.23 o 
  -5   2  10       12.48       15.97      1.69 o 
  -4   2  10        0.38       -0.86      1.06 o 
  -3   2  10       38.28       31.86      1.91 o 
  -2   2  10       30.44       36.48      4.93 o 
  -1   2  10       33.91       25.19      1.85 o 
   0   2  10       28.83       30.20      1.57 o 
   1   2  10       86.43       84.36      2.44 o 
   2   2  10        6.40        3.09      0.97 o 
   3   2  10       17.53       13.56      2.06 o 
   4   2  10        5.93        5.73      1.75 o 
   5   2  10       23.18       28.23      2.53 o 
   6   2  10       10.78       12.19      2.28 o 
   7   2  10        0.02        2.12      2.24 o 
  -7   3  10        1.86       -0.68      2.04 o 
  -6   3  10       23.55       29.61      2.51 o 
  -5   3  10        0.57        1.37      1.60 o 
  -4   3  10        4.25        1.37      1.77 o 
  -3   3  10        0.47        0.59      1.63 o 
  -2   3  10        0.40       -2.17      1.46 o 
  -1   3  10        2.00        0.95      1.18 o 
   0   3  10       49.84       47.31      1.87 o 
   1   3  10      121.84      121.19      2.99 o 
   2   3  10       16.14       12.10      1.32 o 
   3   3  10      100.21      110.38      3.63 o 
   4   3  10       14.32       19.40      2.08 o 
   5   3  10       16.57       15.83      2.33 o 
   6   3  10       43.58       58.39      3.31 o 
  -7   4  10        0.93        0.62      2.05 o 
  -6   4  10        2.22        0.88      2.47 o 
  -5   4  10       10.06       10.00      2.45 o 
  -4   4  10        4.60        7.74      2.23 o 
  -3   4  10       13.27        9.59      2.32 o 
  -2   4  10        6.00        6.78      2.30 o 
  -1   4  10        2.86       -0.73      1.48 o 
   0   4  10       19.82       20.80      2.43 o 
   1   4  10       20.04       21.58      1.80 o 
   2   4  10        0.84       -1.62      1.15 o 
   3   4  10        1.69        2.20      1.56 o 
   4   4  10       10.84        9.18      1.75 o 
   5   4  10      111.83      120.31      4.31 o 
   6   4  10       26.52       30.75      2.88 o 
  -6   5  10       12.21       10.62      4.06 o 
  -5   5  10        9.48        9.19      2.94 o 
  -4   5  10        0.47        0.75      1.97 o 
  -3   5  10        4.97        5.83      2.83 o 
  -2   5  10       16.01       17.34      3.26 o 
  -1   5  10       43.43       42.82      3.75 o 
   0   5  10       11.21       13.99      1.75 o 
   1   5  10       41.77       38.87      2.31 o 
   2   5  10        8.95        6.68      1.80 o 
   3   5  10       31.48       28.59      2.78 o 
   4   5  10       24.85       28.20      2.90 o 
   5   5  10        1.12       -0.53      1.79 o 
  -5   6  10        4.55        3.47      2.26 o 
  -4   6  10        5.69        1.57      2.17 o 
  -3   6  10        8.18        3.77      2.17 o 
  -2   6  10        0.17       -1.49      1.71 o 
  -1   6  10       16.55       16.81      2.64 o 
   0   6  10       57.11       62.75      2.82 o 
   1   6  10        2.84        3.70      1.30 o 
   2   6  10        1.00        0.16      1.29 o 
   3   6  10        5.57        2.63      1.79 o 
   4   6  10        0.17       -1.75      1.61 o 
   5   6  10        0.41       -0.45      1.94 o 
  -4   7  10        3.88        3.06      2.33 o 
  -3   7  10        0.00       -0.26      2.13 o 
  -2   7  10        0.55       -2.27      1.92 o 
  -1   7  10        5.13        5.05      1.63 o 
   0   7  10       16.85       17.66      3.20 o 
   1   7  10       33.40       37.73      2.56 o 
   2   7  10       36.38       37.63      2.66 o 
   3   7  10       20.14       20.32      2.54 o 
   4   7  10       11.71       11.34      2.56 o 
  -3   8  10       17.57       18.41      3.19 o 
  -2   8  10        0.70        1.40      2.23 o 
  -1   8  10       17.98       20.48      2.34 o 
   0   8  10        4.65        5.40      1.77 o 
   1   8  10        0.28        1.70      1.88 o 
   2   8  10       13.38        9.12      2.07 o 
  -7   1  11        6.31        3.17      1.62 o 
  -6   1  11        4.86        4.41      1.54 o 
  -5   1  11        0.25       -0.86      1.17 o 
  -4   1  11        2.92       15.93     10.97 o 
  -3   1  11        1.79        1.27      1.32 o 
  -2   1  11        1.55        1.46      1.25 o 
  -1   1  11      289.75      306.26      8.88 o 
   0   1  11       84.84       85.04      2.75 o 
   1   1  11       99.59       93.39      2.75 o 
   2   1  11        8.25        6.74      1.68 o 
   3   1  11        4.56        5.43      1.55 o 
   4   1  11        2.94        2.67      1.97 o 
   5   1  11       32.34       28.41      4.06 o 
   6   1  11       31.71       36.51      3.84 o 
  -7   2  11        2.39        3.09      2.16 o 
  -6   2  11        2.22        0.94      1.69 o 
  -5   2  11        7.92        6.37      1.80 o 
  -4   2  11       13.72       12.42      1.59 o 
  -3   2  11       19.58       19.80      1.75 o 
  -2   2  11        0.02       -1.14      1.15 o 
  -1   2  11        1.39        1.05      1.26 o 
   0   2  11        2.67        0.68      1.22 o 
   1   2  11       14.74       13.38      1.42 o 
   2   2  11       15.41       14.61      1.53 o 
   3   2  11       13.48       17.20      2.15 o 
   4   2  11       12.65       10.11      1.80 o 
   5   2  11        3.54        2.02      1.50 o 
   6   2  11       11.14       12.88      2.28 o 
  -6   3  11        2.35        0.61      1.87 o 
  -5   3  11        0.24       -1.60      1.83 o 
  -4   3  11        6.07        4.60      2.09 o 
  -3   3  11        8.64       10.67      2.27 o 
  -2   3  11        7.62        3.09      1.84 o 
  -1   3  11        0.16       -2.15      1.43 o 
   0   3  11       29.42       28.72      2.72 o 
   1   3  11        0.01       -1.28      0.86 o 
   2   3  11        1.55        0.68      1.02 o 
   3   3  11        4.35        2.60      1.32 o 
   4   3  11       28.98       32.78      2.57 o 
   5   3  11       16.15       16.98      2.16 o 
   6   3  11        8.34       11.25      2.31 o 
  -6   4  11        4.34        4.46      2.52 o 
  -5   4  11        0.19       -1.81      1.86 o 
  -4   4  11       11.21        9.76      2.46 o 
  -3   4  11       46.42       37.72      3.16 o 
  -2   4  11       17.14       16.31      2.55 o 
  -1   4  11        7.08        9.29      2.30 o 
   0   4  11        1.49        1.10      1.67 o 
   1   4  11       41.04       33.97      2.18 o 
   2   4  11       11.41       14.66      2.40 o 
   3   4  11       56.55       66.22      3.70 o 
   4   4  11        1.70       -0.92      1.54 o 
   5   4  11        0.30       -2.05      1.66 o 
  -5   5  11        0.34       -2.19      1.84 o 
  -4   5  11        4.79        1.86      2.08 o 
  -3   5  11       15.46       14.92      2.65 o 
  -2   5  11        5.65        2.81      2.02 o 
  -1   5  11       73.12       68.54      3.98 o 
   0   5  11       48.70       50.43      3.42 o 
   1   5  11        0.40        1.01      1.29 o 
   2   5  11        0.37       -1.99      1.47 o 
   3   5  11       23.51       24.14      2.90 o 
   4   5  11       17.61       20.06      3.11 o 
   5   5  11        0.05       -0.26      1.94 o 
  -4   6  11        7.37        2.86      2.30 o 
  -3   6  11       10.91        5.24      2.45 o 
  -2   6  11        1.52        0.32      2.63 o 
  -1   6  11       21.13       26.66      3.05 o 
   0   6  11       25.42       32.36      3.37 o 
   1   6  11       59.64       64.44      3.73 o 
   2   6  11        0.01       -0.64      1.34 o 
   3   6  11        6.62        5.95      2.66 o 
   4   6  11        1.13        0.71      2.04 o 
  -3   7  11        2.32        0.28      3.20 o 
  -2   7  11        1.98        0.90      2.25 o 
  -1   7  11        1.39       -0.27      2.57 o 
   0   7  11       90.19       93.40      3.63 o 
   1   7  11        0.76        2.38      1.88 o 
   2   7  11        0.01       -0.04      1.44 o 
   3   7  11        1.97        0.81      1.56 o 
  -1   8  11        7.15        9.10      2.76 o 
   0   8  11       10.21       11.07      4.31 o 
  -6   0  12        0.04       -1.93      2.70 o 
  -5   0  12        3.07        0.12      1.84 o 
  -4   0  12       58.29       51.72      3.48 o 
  -3   0  12        0.43       -0.15      1.96 o 
  -2   0  12       89.69       82.47      4.06 o 
  -1   0  12      203.91      213.01      6.52 o 
   0   0  12        0.42        3.91      2.01 o 
   1   0  12       35.01       31.83      2.76 o 
   2   0  12       40.54       31.53      4.62 o 
   3   0  12       89.53       89.44      6.63 o 
   4   0  12       27.43       26.86      4.53 o 
   5   0  12        0.32        1.14      2.87 o 
  -6   1  12        5.50        3.33      1.62 o 
  -5   1  12        1.18        0.02      1.39 o 
  -4   1  12        2.59        3.31      1.88 o 
  -3   1  12       26.79       25.80      2.02 o 
  -2   1  12        0.65       -0.58      1.26 o 
  -1   1  12        6.67       10.39      1.56 o 
   0   1  12        4.21        4.91      1.63 o 
   1   1  12       38.28       37.84      2.48 o 
   2   1  12       43.27       46.46      3.97 o 
   3   1  12       24.67       34.77      3.68 o 
   4   1  12       18.43       14.19      2.68 o 
   5   1  12        1.24       -1.03      1.95 o 
  -6   2  12        2.59        2.81      1.87 o 
  -5   2  12        3.35        4.40      1.81 o 
  -4   2  12        1.88        0.84      1.56 o 
  -3   2  12        2.53        1.17      1.39 o 
  -2   2  12        2.39       -0.80      1.19 o 
  -1   2  12       11.28        7.34      1.74 o 
   0   2  12       93.87       93.38      8.02 o 
   1   2  12       20.35       29.80      2.41 o 
   2   2  12       20.58       22.07      2.72 o 
   3   2  12       22.27       18.09      2.03 o 
   4   2  12       14.90       14.71      2.54 o 
   5   2  12        9.67       11.50      2.10 o 
  -6   3  12        0.16       -2.28      2.00 o 
  -5   3  12        1.16        1.22      2.08 o 
  -4   3  12        0.27       -0.07      2.03 o 
  -3   3  12       15.36       12.88      2.67 o 
  -2   3  12        2.23       -0.99      1.79 o 
  -1   3  12       15.76       15.43      2.57 o 
   0   3  12        0.29       -0.93      3.95 o 
   1   3  12        0.18       -1.60      1.53 o 
   2   3  12        6.46        8.69      1.69 o 
   3   3  12       13.92       19.10      2.20 o 
   4   3  12        0.03       -2.02      1.46 o 
   5   3  12        6.21        4.56      1.89 o 
  -5   4  12        1.20       -0.43      2.17 o 
  -4   4  12        0.97       -0.07      2.69 o 
  -3   4  12        0.14       -1.37      1.84 o 
  -2   4  12        0.29       -1.41      1.81 o 
  -1   4  12        0.00        0.74      1.97 o 
   0   4  12       12.86       12.12      4.11 o 
   1   4  12        9.56        8.10      2.24 o 
   2   4  12        1.55        1.29      1.67 o 
   3   4  12        4.42        6.37      2.75 o 
   4   4  12       10.85       16.08      4.31 o 
  -4   5  12        6.11        0.49      2.20 o 
  -3   5  12        1.54       -0.19      2.03 o 
  -2   5  12       24.93       20.98      5.03 o 
  -1   5  12        0.38        0.24      2.02 o 
   0   5  12       27.88       28.28      3.19 o 
   1   5  12       13.52       12.43      2.49 o 
   2   5  12        0.16       -2.39      1.61 o 
   3   5  12        0.61       -2.25      1.50 o 
   4   5  12        4.86        2.66      2.28 o 
  -3   6  12        0.04       -2.96      1.98 o 
  -2   6  12        0.69       -0.28      2.11 o 
  -1   6  12       13.66       13.50      2.83 o 
   0   6  12        4.18        3.51      2.38 o 
   1   6  12       11.67       13.21      2.40 o 
   2   6  12        7.98        6.46      4.32 o 
   3   6  12        0.19       -1.36      1.83 o 
  -1   7  12        0.06       -2.53      2.08 o 
   0   7  12        7.27        3.42      2.42 o 
   1   7  12        0.95        3.10      2.27 o 
  -5   1  13        3.13        2.02      1.57 o 
  -4   1  13       35.81       36.44      2.80 o 
  -3   1  13       22.10       21.53      2.02 o 
  -2   1  13        1.04       -0.53      1.35 o 
  -1   1  13        6.68        4.07      1.53 o 
   0   1  13        5.02        3.02      1.66 o 
   1   1  13      146.72      159.00      4.77 o 
   2   1  13       18.00       19.78      3.03 o 
   3   1  13       70.85       72.73      4.48 o 
   4   1  13        0.01       -3.14      2.09 o 
  -5   2  13        0.49        1.30      1.86 o 
  -4   2  13        0.89        3.03      1.87 o 
  -3   2  13       12.09       16.65      2.26 o 
  -2   2  13        0.16       -2.59      1.73 o 
  -1   2  13        7.52        5.20      1.77 o 
   0   2  13       11.88       13.11      2.45 o 
   1   2  13        0.16        1.04      1.47 o 
   2   2  13       12.45       12.60      2.01 o 
   3   2  13        9.80       12.35      2.00 o 
   4   2  13        1.15       -2.15      1.44 o 
  -5   3  13        2.36        0.52      2.31 o 
  -4   3  13        1.00       -1.01      1.96 o 
  -3   3  13        0.36        0.51      1.98 o 
  -2   3  13        0.49       -3.07      2.05 o 
  -1   3  13        1.90        0.92      1.93 o 
   0   3  13        3.17       -0.77      1.85 o 
   1   3  13        0.58       -1.73      1.77 o 
   2   3  13        0.06       -0.85      2.63 o 
   3   3  13        5.65        6.70      2.24 o 
   4   3  13        0.01       -1.67      1.82 o 
  -4   4  13        0.90       -0.78      2.10 o 
  -3   4  13        9.97        8.33      2.48 o 
  -2   4  13        0.18       -1.07      2.03 o 
  -1   4  13        3.82        3.74      2.30 o 
   0   4  13       14.84       11.28      2.50 o 
   1   4  13        3.81        2.68      2.08 o 
   2   4  13        1.31        1.81      2.88 o 
   3   4  13        2.67        1.25      1.88 o 
  -3   5  13        0.20       -1.34      1.99 o 
  -2   5  13        0.26       -1.79      1.88 o 
  -1   5  13        3.11       -0.37      2.15 o 
   0   5  13        3.95        5.71      2.39 o 
   1   5  13       10.48       11.86      3.60 o 
   2   5  13        1.80       -0.88      2.81 o 
  -1   6  13       29.83       34.16      5.90 o 
   0   6  13       14.70       11.79      3.55 o 
   1   6  13        1.24        1.73      3.37 o 
  -4   0  14       26.90       26.92      3.38 o 
  -3   0  14       31.65       26.54      3.31 o 
  -2   0  14        0.74       -0.28      2.08 o 
  -1   0  14        0.31       -2.48      3.32 o 
   0   0  14        0.33       -0.83      2.14 o 
   1   0  14       14.41       11.95      3.91 o 
   2   0  14        2.61        1.77      3.21 o 
   3   0  14        1.14        0.80      3.26 o 
  -4   1  14       15.79       17.20      2.16 o 
  -3   1  14        7.87        9.92      1.84 o 
  -2   1  14        0.10       -2.00      1.33 o 
  -1   1  14        1.07       -0.34      1.33 o 
   0   1  14        0.82       -0.72      1.55 o 
   1   1  14       14.71       16.86      2.30 o 
   2   1  14        9.11       10.28      2.73 o 
   3   1  14       13.32       11.57      2.79 o 
  -4   2  14        0.52        0.73      1.89 o 
  -3   2  14        0.00       -1.02      2.10 o 
  -2   2  14        0.94        2.01      2.15 o 
  -1   2  14       13.18       12.39      2.67 o 
   0   2  14        2.29        0.80      1.91 o 
   1   2  14        6.65        6.81      1.94 o 
   2   2  14        4.02        4.42      2.31 o 
   3   2  14       29.60       34.38      3.87 o 
  -3   3  14        1.20       -0.15      2.54 o 
  -2   3  14        0.87        1.25      2.25 o 
  -1   3  14        0.08       -1.18      2.00 o 
   0   3  14       12.78        9.89      2.43 o 
   1   3  14        1.35       -2.07      1.89 o 
   2   3  14       17.10       14.80      4.40 o 
   3   3  14        8.62       10.88      3.84 o 
  -2   4  14        0.33       -3.01      2.01 o 
  -1   4  14        4.59        3.92      2.31 o 
   0   4  14        0.43       -0.74      3.10 o 
   1   4  14        0.03       -2.63      1.75 o 
   2   4  14        0.65        1.48      3.21 o 
  -2   1  15        0.01       -2.19      1.46 o 
  -1   1  15        4.34        0.14      2.34 o 
   0   1  15        5.46        2.46      1.91 o 
   1   1  15        0.58       -1.23      1.79 o 
   2   1  15        6.86        6.44      2.80 o 
  -2   2  15        0.03       -0.93      2.17 o 
  -1   2  15        1.66        1.61      2.28 o 
   0   2  15        0.58       -1.89      1.98 o 
   1   2  15        0.17       -2.40      2.03 o 
                                                 
